# Supplementary material for: MCC950 Ameliorates Diabetic Muscle Atrophy in Mice by Inhibition of Pyroptosis and Its Synergistic Effect with Aerobic Exercise
Source: Molecules. 2024 Feb 4;29(3):712. doi: 10.3390/molecules29030712 (PMC10856337; doi:10.3390/molecules29030712)
Supplement: Supplementary file 1 [file molecules-29-00712-s001.zip]

Archive with 1 entries (1 files):
- molecules-2813002-supplementary.pdf
